# Supplementary material for: Synthesis of Novel 2-Thiouracil-5-Sulfonamide Derivatives as Potent Inducers of Cell Cycle Arrest and CDK2A Inhibition Supported by Molecular Docking
Source: Int J Mol Sci. 2021 Nov 4;22(21):11957. doi: 10.3390/ijms222111957 (PMC8584424; doi:10.3390/ijms222111957)
Supplement: Supplementary file 1 [file ijms-22-11957-s001.zip]

Archive with 1 entries (1 files):
- ijms-1415103-supplementary.pdf
